# Supplementary material for: Interchromosomal segmental duplication drives translocation and loss of P. falciparum histidine-rich protein 3
Source: eLife. 2024 Oct 7;13:RP93534. doi: 10.7554/eLife.93534 (PMC11458181; doi:10.7554/eLife.93534)
Supplement: Supplementary file 6. [file elife-93534-supp6.txt]

Supplementary File 6. Study Accession IDs
study_accession	count
PRJNA68503	1
PRJNA67481	2
PRJNA67491	2
PRJNA67497	2
PRJNA67499	2
PRJNA67505	2
PRJNA173737	2
PRJNA312679	731
PRJNA322219	5
PRJNA242171	2
PRJNA242172	2
PRJNA242153	2
PRJNA242178	2
PRJNA242155	2
PRJNA178331	3
PRJNA242167	2
PRJNA178339	3
PRJNA242150	2
PRJNA178334	2
PRJNA242163	2
PRJNA178338	3
PRJNA262567	494
PRJNA178342	3
PRJEB46168	24
PRJNA242164	2
PRJEB4725	255
PRJNA178337	3
PRJNA292536	93
PRJEB8806	4
PRJNA108699	158
PRJEB4611	29
PRJNA173739	2
PRJEB2147	2
PRJNA242159	2
PRJEB4589	18
PRJNA178341	3
PRJNA242175	2
PRJEB2143	12
PRJNA242180	2
PRJEB24996	36
PRJNA178335	2
PRJNA242151	2
PRJNA178340	3
PRJNA242156	2
PRJNA242170	2
PRJEB2136	15810
PRJEB23083	143
PRJNA242157	2
PRJEB8808	14
PRJNA67477	2
PRJNA51255	285
PRJEB4410	395
PRJNA67485	2
PRJEB4580	82
PRJNA237617	28
PRJEB4348	175
PRJEB2179	2
PRJNA178333	2
PRJNA242148	2
PRJNA67487	2
PRJEB21046	1287
PRJEB24080	639
PRJNA67411	66
PRJNA742125	24
PRJNA758191	16
PRJNA242154	2
PRJNA242149	2
PRJNA242165	2
PRJNA178336	2
PRJNA242168	2
PRJNA543530	53
PRJNA178332	3
PRJNA242173	2
PRJNA242161	2
PRJNA242177	2
PRJNA242166	2
PRJNA242145	2
PRJNA242162	2
PRJNA242160	2
PRJNA242176	2
PRJNA242174	2
PRJNA242158	2
PRJNA242179	2
PRJNA242147	2
PRJEB5045	17
PRJNA242169	2
PRJNA242152	2
PRJNA242146	2
